# Supplementary material for: CBD Promotes Structural and Functional Epithelial Restoration and Alleviates Inflammation in a Mouse Model of Interstitial Cystitis
Source: Pharmaceutics. 2026 Apr 9;18(4):458. doi: 10.3390/pharmaceutics18040458 (PMC13118637; doi:10.3390/pharmaceutics18040458)
Supplement: Supplementary file 1 [file pharmaceutics-18-00458-s001.zip]

Archive with 1 entries (1 files):
- pharmaceutics-4202069-supplementary.pdf
